# Supplementary material for: CCL4 and MIF: Prognostic Biomarkers for Evaluating the Chemoradiotherapy Response and Prognosis in Patients with ESCC
Source: J Cancer. 2025 Mar 3;16(6):2015–25. doi: 10.7150/jca.104088 (PMC11905412; doi:10.7150/jca.104088)
Supplement: Supplementary file 2 — Supplementary table. [file jcav16p2015s2.xlsx]

## Sheet: Additional table
Table S1：Analysis of differential expression of 120 cytokines
Cytokines	FC	AveExpr	t	P.Value	B
CCL4	14.0529	-0.812273	7.44033	4.43e-05	2.58655
CCL3	11.6275	-1.25908	5.03466	0.00075475	-0.293137
PLAUR	2.35634	0.487854	4.10826	0.00277281	-1.62889
CXCL8	2.96849	-0.650505	3.89913	0.00378366	-1.94718
MIF	4.58091	-0.0116233	3.48522	0.00712195	-2.59229
HGF	2.13368	-0.168195	3.04655	0.0142308	-3.29209
Oncostatin M	0.712076	-0.110158	-2.67403	0.0259428	-3.89089
I-TAC	0.745264	0.119205	-2.65861	0.0265999	-3.91561
IL-1beta	1.39027	0.116556	2.53199	0.0326718	-4.11804
Angiopoietin-2	1.41456	-0.00772075	2.23579	0.052849	-4.58506
VEGF	1.40619	-0.137829	2.13719	0.0619807	-4.73744
ICAM-1	0.590639	0.0335389	-2.10531	0.0652494	-4.78627
IGF-I	0.841461	-0.016157	-2.1015	0.06565	-4.79208
sgp130	1.35703	-0.0365937	2.07825	0.0681537	-4.82753
FGF-9	1.20705	-0.035588	1.90496	0.0899164	-5.08726
IL-6	1.79999	0.0496219	1.89721	0.0910309	-5.09868
BMP-6	0.84774	0.111495	-1.85532	0.0972776	-5.16002
CSF2	0.733518	0.181141	-1.8481	0.0983949	-5.17054
IL-2 Rapha	1.26274	0.0436275	1.79988	0.106166	-5.24031
BLC	1.23301	-0.041465	1.65452	0.133173	-5.44534
sTNF RII	1.41986	-0.193473	1.59189	0.146636	-5.53095
MIP-3alpha	1.98449	-0.48541	1.54499	0.157507	-5.59388
MIP-1delta	1.70538	0.475969	1.50992	0.1661	-5.64023
IL-2	0.739228	0.173177	-1.49879	0.168914	-5.65482
CCL-28	1.16729	-0.031421	1.48884	0.171463	-5.6678
SDF-1	0.877206	0.0837478	-1.39293	0.19782	-5.79025
LIGHT	0.850724	0.139993	-1.39272	0.197884	-5.79052
Leptin	0.617981	-0.290786	-1.34244	0.213054	-5.85265
FGF-6	0.865896	0.0480667	-1.33027	0.216869	-5.86746
sTNF-RI	1.36776	-0.255584	1.32246	0.219349	-5.87692
Osteoprotegerin	1.22873	-0.107768	1.29341	0.228785	-5.91178
IGFBP-4	0.842792	0.0896489	-1.23537	0.248653	-5.97984
NAP-2	1.22722	0.119009	1.15469	0.278607	-6.07078
TRAIL R4	0.878566	-0.168747	-1.14277	0.283268	-6.08384
EGF	1.41565	0.981542	1.0606	0.317112	-6.17108
TRAIL R3	1.30544	-0.158837	1.0572	0.318573	-6.17457
IL-3	0.873373	0.0877581	-1.03489	0.328318	-6.19734
IL-1alpha	1.15717	-0.068919	1.00043	0.343815	-6.23176
IFN-gamma	0.841973	0.269877	-0.971212	0.357377	-6.26022
CSF3	0.809247	0.122059	-0.957082	0.364077	-6.27374
TIMP-1	1.11957	0.12441	0.956473	0.364368	-6.27432
IL-1ra	1.10419	0.0176319	0.940333	0.372138	-6.28956
IL-4	1.19411	0.422202	0.934906	0.374778	-6.29463
I-309	0.873504	0.0757961	-0.926854	0.378719	-6.30212
CTACK	1.14432	-0.0552514	0.92604	0.37912	-6.30287
GITR	1.18146	0.122629	0.922972	0.38063	-6.30571
IL-7	1.12775	0.122734	0.920552	0.381825	-6.30794
RANTES	0.823117	0.253337	-0.918263	0.382958	-6.31005
IL-11	1.20527	-0.239599	0.914884	0.384635	-6.31315
TGF-beta 3	0.924251	0.0741875	-0.901117	0.391519	-6.3257
IGFBP-3	0.903748	-0.117671	-0.88675	0.398797	-6.33862
IGFBP-1	1.25039	0.203816	0.886126	0.399116	-6.33917
ICAM-3	0.916389	-0.124848	-0.874862	0.404892	-6.34918
CCL26	0.923474	0.145063	-0.873837	0.40542	-6.35008
ENA-78	0.77471	0.58691	-0.858821	0.413219	-6.36324
IL-16	1.09993	0.00297983	0.843109	0.42149	-6.37679
MCP-4	0.810914	0.567858	-0.799803	0.444876	-6.41306
MCP-1	1.11451	0.171949	0.758066	0.468224	-6.44644
IL-10	0.934218	0.115962	-0.733798	0.482162	-6.46513
FGF-7	0.928518	0.0635062	-0.724077	0.487819	-6.47247
IGFBP-2	0.893591	0.0331617	-0.703767	0.499773	-6.48752
NT-3	1.60709	0.473903	0.674524	0.517303	-6.50851
MCP-2	1.07936	0.159099	0.67296	0.518251	-6.50961
Axl	1.1535	0.154671	0.670624	0.519669	-6.51125
CCL24	1.16088	0.167589	0.66849	0.520967	-6.51274
BMP-4	0.932787	0.11461	-0.667587	0.521517	-6.51337
Thrombopoietin	0.907658	-0.0480835	-0.667313	0.521683	-6.51356
CK b 8-1	0.917051	0.125907	-0.630461	0.544414	-6.53862
Acrp30	1.0685	-0.110098	0.621315	0.550144	-6.54464
SCF	0.940662	0.13637	-0.61988	0.551047	-6.54557
MCP-3	0.94931	0.0422707	-0.580815	0.575935	-6.57032
IL-1 R4/ST2	0.932025	-0.118301	-0.55922	0.589957	-6.58335
Flt-3 Ligand	1.06536	-0.301268	0.556331	0.591846	-6.58506
PARC	0.94593	0.233136	-0.552092	0.594625	-6.58755
GDNF	1.09827	0.347959	0.519789	0.61603	-6.60597
GCP-2	0.943656	0.0439331	-0.513706	0.620105	-6.60932
sIL-6 R	0.924966	-0.0620638	-0.507009	0.624607	-6.61296
IGFBP-6	0.927003	0.203025	-0.504501	0.626298	-6.61432
IL-13	0.954898	0.250001	-0.475311	0.64614	-6.62961
GRO-alpha	1.0655	0.00650476	0.470088	0.649723	-6.63225
HCC-4	1.11935	0.322266	0.463326	0.654375	-6.63563
PLGF	0.948594	-0.141099	-0.44105	0.669812	-6.64644
CNTF	0.951469	0.147191	-0.420841	0.683962	-6.65581
MDC	1.04893	0.0794567	0.403823	0.695979	-6.66338
MIP-3beta	1.07442	0.0964017	0.38523	0.709212	-6.67129
PDGF-BB	0.871369	0.948314	-0.379811	0.713089	-6.67353
CX3CL1	0.960102	0.0666902	-0.377968	0.714409	-6.67429
BTC	1.04837	-0.105338	0.364149	0.724342	-6.67983
TGF-beta1	0.965847	0.128163	-0.350567	0.734158	-6.68509
AgRP	0.957779	-0.0366338	-0.339323	0.742323	-6.68929
MSP-alpha	0.923971	0.481793	-0.328441	0.750258	-6.69323
Angiogenin	1.02852	0.0631651	0.326093	0.751974	-6.69407
GRO	0.936513	0.270009	-0.325138	0.752673	-6.69441
IL-15	1.03556	0.152238	0.305191	0.767315	-6.70123
FGF-4	1.04311	-0.0197359	0.302333	0.769421	-6.70218
TECK	0.967128	0.0170034	-0.300067	0.771093	-6.70292
Dtk	0.968559	-0.0139592	-0.291326	0.777552	-6.70573
MIG	0.950312	0.0800207	-0.281771	0.784632	-6.70871
TNF-beta	0.957146	0.160791	-0.27316	0.791032	-6.71131
IL-12 p70	1.03402	-0.0846937	0.269026	0.79411	-6.71254
TIMP-2	0.941859	0.397299	-0.25858	0.801905	-6.71554
bFGF	1.04103	-0.0739677	0.252744	0.80627	-6.71717
Amphiregulin	1.04521	-0.117475	0.247089	0.810507	-6.71871
VEGF-D	1.02828	-0.133592	0.235455	0.819243	-6.72177
sIGF-IR	0.96803	-0.0201691	-0.235394	0.819289	-6.72179
TNF-alpha	1.02697	0.131158	0.225683	0.826602	-6.72423
GITR-Ligand	1.03218	-0.107402	0.21899	0.831652	-6.72586
IL-12 p40	0.969921	-0.239678	-0.201881	0.844599	-6.72979
XCL1	0.980613	0.035292	-0.188478	0.854776	-6.73265
CCL11	0.973988	0.337689	-0.17679	0.863675	-6.73499
EGF-R	0.981815	0.00525427	-0.157441	0.87845	-6.73853
IL-5	0.972146	0.245873	-0.157168	0.878659	-6.73858
Fas/TNFRSF6	1.02576	-0.17796	0.134879	0.895742	-6.74215
M-CSF	1.01831	0.154293	0.12998	0.899504	-6.74286
NT-4	0.987716	-0.202862	-0.100717	0.922032	-6.74656
TARC	0.96756	0.8155	-0.0766459	0.940619	-6.7489
IL-1 RI	1.00815	-0.0200909	0.0722439	0.944023	-6.74926
IL-17	1.00836	0.0615323	0.0692767	0.946318	-6.74949
BDNF	1.01843	1.06181	0.0479863	0.962798	-6.75087
b-NGF	0.994677	-0.135409	-0.0359496	0.972125	-6.75142
Abbreviation:FC：fold change， multiple of differential
expression ；AveExpr：Average expression level
